# Supplementary material for: A novel variant in TAF1 affects gene expression and is associated with X-linked TAF1 intellectual disability syndrome
Source: Neuronal Signal. 2018 Jul 16;2(3):NS20180141. doi: 10.1042/NS20180141 (PMC7373232; doi:10.1042/NS20180141)
Supplement: Supplementary Tables [file ns-02-ns20180141_supp.zip]

Archive with 3 entries (3 files):
- ns-02-ns20180141_supp1.xlsx
- ns-02-ns20180141_supp2.pdf
- ns-02-ns20180141_supp3.xlsx
