# Supplementary material for: A novel variant in TAF1 affects gene expression and is associated with X-linked TAF1 intellectual disability syndrome
Source: Neuronal Signal. 2018 Jul 16;2(3):NS20180141. doi: 10.1042/NS20180141 (PMC7373232; doi:10.1042/NS20180141)
Supplement: Supplementary Tables [file ns-02-ns20180141_supp.zip › ns-02-ns20180141_supp1.xlsx]

## Sheet: Figure 4
Figure 4A																	Figure 4B
	Control SiRNA			Mean	Standard Deviation	Standard error		TAF1-SiRNA			Mean	Standard Deviation	Standard error					Control SiRNA			Mean	SD	SEM			TAF1-siRNA			Mean	SD	SEM
TAF1	1	0.98	1.02	1	0.02	0.011547		0.012	0.028	0.029	0.023	0.00953939	0.00550757				CACNA1G	1	0.98	1.02	1	0.02	0.011547			0.71	0.66	0.69	0.686667	0.0251661	0.0145297
CACNA1G	1	0.98	1.02	1	0.02	0.011547		0.43	0.35	0.45	0.41	0.052915	0.0305505				B-Actin	1	0.98	1.02	1	0.02	0.011547			1	0.98	1.02	1	0.02	0.011547
																	TAF1	1	0.98	1.02	1	0.02	0.011547			0.67	0.4	0.54	0.536667	0.135031	0.0779601
Figure 4C	TAF1 Wildtype			Mean	Standard Deviation	Standard error		TAF1 S1600G Variant			Mean	Standard Deviation	Standard error				Figure 4D	TAF1 Wildtype			Mean	SD	SEM			TAF1 S1600G Variant			Mean	SD	SEM
CACNA1G	0.4	0.56	1.45	0.803333	0.565715	0.326616		0.11	0.22	0.41	0.246667	0.151767	0.0876229				CACNA1G	1	1.02	0.98	1	0.02	0.011547			0.66	0.44	0.51	0.536667	0.112398	0.0648931
																	B-Actin	1	1.02	0.98	1	0.02	0.011547			0.88	1.27	0.92	1.02333	0.214554	0.123873

## Sheet: FigureS4
SHSY-5Y	%Live			Mean	SD	SEM
Control	97	96	100	97.6667	2.08167	1.20185
TAF1 wildtype	92	91	100	94.3333	4.93288	2.848
TAF1 S1600G variant	80	80	90	83.3333	5.7735	3.33333

## Sheet: Figure S5
Cell Proliferation	CAD Cells 24 hrs				Mean	SD	SEM		IMR32 cells 24hrs				Mean	SD	SEM			CAD cells 48 hrs				Mean	SD	SEM			IMR32 cells 48 hrs				Mean	SD	SEM
	Empty vector	100	100	100	100	0	0		Empty vector	100.1	100.54	100	100.213	0.287286	0.165865			Empty vector	100	105	100	101.667	2.88675	1.66667			Empty vector	100	110	100	103.333	5.7735	3.33333
	TAF1 Wildtype	102	98	98	99.3333	2.3094	1.33333		TAF1 Wildtype	102.54	100.71	101.5	101.583	0.917842	0.529916			TAF1 Wildtype	104	99	101	101.333	2.51661	1.45297			TAF1 Wildtype	102	96	98	98.6667	3.05505	1.76383
	TAF1 Mutant	87	84	85	85.3333	1.52753	0.881917		TAF1 Mutant	81.2	77.17	78	78.79	2.12798	1.22859			TAF1 Mutant	68.4	65	65	66.1333	1.96299	1.13333			TAF1 Mutant	60	62	61	61	1	0.57735
FigureS5B		Control siRNA							TAF1 siRNA
CAD cells					Mean	SD	SEM						Mean	SD	SEM
cFOS		1	1	1	1	0	0		1.03	0.26	0.91	1.03	0.8075	0.369358	0.184679
cyclin D1		1	1	1	1	0	0		0.07	0.17	0.12	0.07	0.1075	0.0478714	0.0239357
cyclin A		1	1	1	1	0	0		0.46	0.3	0.38	0.46	0.4	0.0765942	0.0382971
		Control siRNA							TAF1 siRNA
IMR32 cells					Mean	SD	SEM						Mean	SD	SEM
cFOS		1	1.14	1.05	1.06333	0.070946	0.0409607			0.99	0.93	0.82	0.913333	0.0862168	0.0497773
cyclin A		1	1.13	0.97	1.03333	0.085049	0.0491031			0.14	0.18	0.14	0.153333	0.023094	0.0133333
cyclin D1		1	1.17	0.98	1.05	0.104403	0.0602771			0.15	0.15	0.22	0.173333	0.0404145	0.0233333

## Sheet: Figure 6
Figure 6B		Control			Mean	SD	SEM			TAF1 wildtype			Mean	SD	SEM		TAF1 S1600G Variant			Mean	SD	SEM
Critical value		65.27	65.2	65	65.1567	0.140119	0.0808977			64.43	64.4	64	64.2767	0.240069	0.138604		21.29	21.3	21	21.1967	0.170392	0.0983757
Figure 6C		Control	TAF1 wildtype	TAF1 S1600G Variant
Schoenen ramification index		6.09186	6.01346	1.98706
		6.0918	6.0134	1.987
		6.091	6.013	1.99
	Mean	6.09155	6.01329	1.98802
	SD	0.000480139	0.000250067	0.00171499
	SEM	0.000277208	0.000144376	0.000990152

## Sheet: Figure 7
Figure 7A	Cell Proliferation (%)		48 hrs			Mean	SD	SEM		Figure 7B		Control			Mean	SD	SEM			TAF1 wildtype				Mean	SD	SEM		TAF1 S1600G Variant			Mean	SD	SEM
Control			100	110	100	103.333	5.7735	3.33333		FOS		1.1	1	1.06	1.05333	0.0503322	0.0290593			Fos	1.18921	1.08674	1.023	1.09965	0.0838525	0.0484123		1.10905	1.00696	1.27456	1.13019	0.135049	0.0779706
TAF1 wildtype			102	96	98	98.6667	3.05505	1.76383		CCNA2		1.07	1.02	1.04	1.04333	0.0251661	0.0145297			CCNA2	1.55833	1.11497	1.24357	1.30562	0.228102	0.131695		0.939523	1.16473	1.20581	1.10335	0.143361	0.0827697
TAF1 variant			60	62	60	60.6667	1.1547	0.666667		CCND1		1.05	1.06	1.03	1.04667	0.0152753	0.00881917			CCDD1	3.97237	3.65533	3.75365	3.79378	0.162288	0.0936968		0.678302	0.503478	0.432269	0.538016	0.126601	0.0730929
Figure 7 C		Control				Mean	SD	SEM				TAF1 wildtype				Mean	SD	SEM		TAF1 variant				Mean	SD	SEM
	Cyclin D1	0.812747	0.940976	0.806527	1.15045	0.927675	0.160926	0.0804629				0.860054	0.828534	0.872106	0.853977	0.853668	0.0183717	0.00918583		0.567293	0.663439	0.588863	0.698144	0.629435	0.0616033	0.0308017
