# Supplementary material for: A novel variant in TAF1 affects gene expression and is associated with X-linked TAF1 intellectual disability syndrome
Source: Neuronal Signal. 2018 Jul 16;2(3):NS20180141. doi: 10.1042/NS20180141 (PMC7373232; doi:10.1042/NS20180141)
Supplement: Supplementary Tables [file ns-02-ns20180141_supp.zip › ns-02-ns20180141_supp3.xlsx]

## Sheet: Sheet1
Gene Symbol	Log 2 Fold Change	Gene Description
ASIC1	1.34667	Amiloride-sensitive cation channel 1, neuronal (degenerin)
BEST1	1.01667	Bestrophin-1
CACNA1A	-0.353333	Calcium channel, voltage-dependent, P/Q type, alpha 1A subunit
CACNA1B	1.83667	Calcium channel, voltage-dependent, N type, alpha 1B subunit
CACNA1C	0.686667	Calcium channel, voltage-dependent, L type, alpha 1C subunit
CACNA1D	1.23667	Calcium channel, voltage-dependent, L type, alpha 1D subunit
CACNA1I	-1.53333	Calcium channel, voltage-dependent, T type, alpha 1I subunit
CACNB1	1.50333	Calcium channel, voltage-dependent, beta 1 subunit
CACNB2	1.41333	Calcium channel, voltage-dependent, beta 2 subunit
CACNB3	0.766667	Calcium channel, voltage-dependent, beta 3 subunit
CLCN2	1.70667	Chloride channel 2
CLCN3	0.956667	Chloride channel 3
CLCN7	1.43667	Chloride channel 7
HCN1	0.986667	Potassium/sodium hyperpolarization-activated cyclic nucleotide-gated channel 1
KCNA1	-0.233333	Potassium voltage-gated channel, shaker-related subfamily, member 1 (episodic ataxia with myokymia)
KCNA5	1.84667	Potassium voltage-gated channel, shaker-related subfamily, member 5
KCNAB1	0.716667	Voltage-gated potassium channel subunit beta-1
KCNAB2	1.50667	Voltage-gated potassium channel subunit beta-2
KCNB1	1.37667	Potassium voltage-gated channel, Shab-related subfamily, member 1
KCNB2	1.28667	Potassium voltage-gated channel subfamily B member 2
KCNC1	0.783333	Potassium voltage-gated channel subfamily C member 1
KCNC2	0.456667	Potassium voltage-gated channel subfamily C member 2
KCND2	0.576667	Potassium voltage-gated channel subfamily D member 2
KCNH1	0.776667	Potassium voltage-gated channel subfamily H member 1
KCNH3	2.11667	Potassium calcium-activated channel subfamily N member 3
KCNH6	1.71667	Potassium voltage-gated channel subfamily H member 6
KCNH7	0.826667	Potassium voltage-gated channel subfamily H member 7
KCNJ1	-0.12	potassium voltage-gated channel subfamily J member 1
KCNJ11	1.11667	Potassium inwardly-rectifying channel, subfamily J, member 11
KCNJ12	1.85667	ATP-sensitive inward rectifier potassium channel 12
KCNJ13	1.45667	Potassium inwardly-rectifying channel, subfamily J, member 13
KCNJ15	-0.273333	Potassium inwardly-rectifying channel, subfamily J, member 15
KCNJ16	-0.683333	Potassium inwardly-rectifying channel, subfamily J, member 16
KCNJ2	0.436667	Potassium voltage-gated channel subfamily J member 2
KCNJ3	0.726667	Potassium inwardly-rectifying channel, subfamily J, member 3
KCNJ4	2.01667	Potassium inwardly-rectifying channel, subfamily J, member 4
KCNJ5	0.666667	G protein-activated inward rectifier potassium channel 4
KCNJ6	1.62667	G protein-activated inward rectifier potassium channel 2
KCNJ9	0.536667	G protein-activated inward rectifier potassium channel 3
KCNK1	0.896667	Potassium channel subfamily K member 1
KCNMA1	1.00667	Potassium calcium-activated channel subfamily M alpha 1
KCNMB4	1.49667	Calcium-activated potassium channel subunit beta-4
KCNN1	1.33667	Potassium intermediate/small conductance calcium-activated channel, subfamily N, member 1
KCNN2	1.45	Potassium intermediate/small conductance calcium-activated channel, subfamily N, member 2
KCNQ1	-0.103333	Potassium voltage-gated channel subfamily Q member 1
KCNQ2	1.08667	Potassium voltage-gated channel subfamily KQT member 2
KCNQ3	0.886667	Potassium voltage-gated channel subfamily Q member 3
KCNS1	0.646667	Potassium voltage-gated channel subfamily S member 1
RYR3	1.23667	Ryanodine receptor 3
SCN10A	-0.533333	Sodium voltage-gated channel alpha subunit 10
SCN1A	0.336667	Sodium voltage-gated channel alpha subunit 1
SCN1B	0.736667	Sodium channel subunit beta-1
SCN2A	-0.353333	Sodium voltage-gated channel alpha subunit 2
SCN2B	1.09667	Sodium voltage-gated channel beta subunit 2
SCN3A	0.566667	Sodium voltage-gated channel alpha subunit 3
SCN9A	0.706667	Sodium voltage-gated channel alpha subunit 9
SLC12A5	2.38667	Solute carrier family 12 member 5
TRPA1	-0.643333	Transient receptor potential cation channel, subfamily A, member 1
TRPC1	1.55333	Transient receptor potential channel 1
TRPC3	0.456667	Short transient receptor potential channel 3
TRPC6	-0.543333	Transient receptor potential cation channel, subfamily C, member 6
TRPM1	-0.163333	Transient receptor potential cation channel subfamily M member 1
TRPM2	-0.463333	Transient receptor potential cation channel, subfamily M, member 2
TRPM6	0.516667	Transient receptor potential cation channel subfamily M member 6
TRPM8	0.256667	Transient receptor potential cation channel subfamily M member 8
TRPV1	1.41667	Transient receptor potential cation channel subfamily V member 1
TRPV3	-0.133333	Transient receptor potential cation channel, subfamily V, member 3
TRPV4	0.506667	Transient receptor potential cation channel subfamily V member 4
Actin	0	Actin
